# Supplementary material for: A New Synthetic Curcuminoid Displays Antitumor Activities in Metastasized Melanoma
Source: Cells. 2023 Nov 13;12(22):2619. doi: 10.3390/cells12222619 (PMC10670708; doi:10.3390/cells12222619)
Supplement: Supplementary file 1 [file cells-12-02619-s001.zip]

Archive with 1 entries (1 files):
- cells-2707830-supplementary.pdf
